# Supplementary material for: Screening of Carbofuran-Degrading Bacteria Chryseobacterium sp. BSC2-3 and Unveiling the Change in Metabolome during Carbofuran Degradation
Source: Metabolites. 2022 Mar 1;12(3):219. doi: 10.3390/metabo12030219 (PMC8950912; doi:10.3390/metabo12030219)
Supplement: Supplementary file 1 [file metabolites-12-00219-s001.zip]

Archive with 1 entries (1 files):
- metabolites-1495789-supplementary.pdf
